# Supplementary material for: Integrative analysis of TRPV family to prognosis and immune infiltration in renal clear cell carcinoma
Source: Channels (Austin). 2022 Apr 7;16(1):84–96. doi: 10.1080/19336950.2022.2058733 (PMC8993079; doi:10.1080/19336950.2022.2058733)
Supplement: Supplemental Material [file KCHL_A_2058733_SM1303.csv]

id	gender	fustat	Age	M	N	Stage	T	futime	fustat
TCGA-CZ-4866-01A	female	Alive	79.11780822	M0	NA	Stage I	T1	8.950684932	0
TCGA-A3-3311-01A	male	Dead	58.03561644	M0	NA	Stage I	T1	3.263013699	1
TCGA-A3-3383-01A	male	Alive	52.94246575	M0	NA	Stage I	T1	2.35890411	0
TCGA-EU-5904-01A	female	Alive	47.85753425	M0	NA	Stage I	T1	1.509589041	0
TCGA-B0-5098-01A	female	Dead	53.75342466	M0	NA	Stage I	T1	4.339726027	1
TCGA-EU-5905-01A	female	Alive	67.05479452	M0	NA	Stage I	T1	0.326027397	0
TCGA-B0-5102-01A	female	Dead	74.3890411	M0	NA	Stage I	T1	7.57260274	1
TCGA-A3-3378-01A	male	Alive	60.52054795	M0	N0	Stage I	T1	1.726027397	0
TCGA-B4-5834-01A	male	Alive	59.48767123	M0	N0	Stage I	T1	0.104109589	0
TCGA-B4-5378-01A	male	Alive	62.95890411	M0	N0	Stage I	T1	0.479452055	0
TCGA-B4-5835-01A	female	Alive	64.13150685	M0	N0	Stage I	T1	0.043835616	0
TCGA-BP-4353-01A	male	Dead	61.4109589	M0	N0	Stage I	T1	1.02739726	1
TCGA-B0-5699-01A	male	Alive	53.82739726	M0	N0	Stage I	T1	10.52328767	0
TCGA-B0-5705-01A	female	Alive	65.05753425	M0	N0	Stage I	T1	12.43013699	0
TCGA-CZ-4859-01A	female	Alive	59.84109589	M0	N0	Stage I	T1	4.895890411	0
TCGA-CZ-5986-01A	male	Alive	61.52328767	M0	N0	Stage I	T1	1.021917808	0
TCGA-B4-5843-01A	male	Alive	45.96986301	M0	N0	Stage I	T1	0.030136986	0
TCGA-A3-3380-01A	male	Alive	54.32328767	M0	N0	Stage I	T1	1.553424658	0
TCGA-AK-3425-01A	male	Alive	68.25205479	M0	N0	Stage I	T1	9.15890411	0
TCGA-A3-3331-01A	female	Alive	86.61643836	M0	N0	Stage I	T1	3.443835616	0
TCGA-B8-A7U6-01A	female	Alive	54.25479452	NA	NA	Stage I	T1	1.356164384	0
TCGA-B8-A54F-01A	female	Alive	49.39178082	NA	NA	Stage I	T1	1.421917808	0
TCGA-A3-A6NJ-01A	female	Alive	57.30958904	NA	NA	Stage I	T1	1.282191781	0
TCGA-A3-A8OV-01A	male	Alive	75.41369863	NA	NA	Stage I	T1	0.931506849	0
TCGA-MW-A4EC-01A	female	Alive	73.0109589	NA	NA	Stage I	T1	1.364383562	0
TCGA-A3-A6NI-01A	male	Alive	47.09589041	NA	NA	Stage I	T1	2.789041096	0
TCGA-B8-A54G-01A	male	Alive	50.99178082	NA	NA	Stage I	T1	0.145205479	0
TCGA-DV-A4VZ-01A	male	Alive	53.5890411	NA	NA	Stage I	T1	1	0
TCGA-A3-A8CQ-01A	female	Alive	59.10136986	NA	NA	Stage I	T1	0.008219178	0
TCGA-A3-A6NN-01A	male	Alive	78.6	NA	NA	Stage I	T1	0.008219178	0
TCGA-GK-A6C7-01A	female	Alive	77.00547945	NA	NA	Stage I	T1	0.167123288	0
TCGA-MM-A84U-01A	female	Alive	58.56164384	NA	NA	Stage I	T1	1.917808219	0
TCGA-B8-A54K-01A	male	Alive	61.99178082	NA	NA	Stage I	T1	1.284931507	0
TCGA-T7-A92I-01A	female	Alive	47.48219178	NA	NA	Stage I	T1	0.975342466	0
TCGA-BP-4769-01A	male	Alive	63.53424658	M0	NA	Stage I	T1	5.139726027	0
TCGA-BP-5168-01A	male	Dead	75.86849315	M0	NA	Stage I	T1	4.008219178	1
TCGA-BP-4758-01A	male	Alive	40.61369863	M0	NA	Stage I	T1	6.049315068	0
TCGA-A3-3365-01A	male	Alive	46.34246575	M0	NA	Stage I	T1	2.391780822	0
TCGA-BP-4177-01A	male	Alive	65.63013699	M0	NA	Stage I	T1	4.575342466	0
TCGA-AS-3778-01A	male	Alive	35.44383562	M0	NA	Stage I	T1	0.117808219	0
TCGA-CJ-5671-01A	male	Alive	51.92876712	M0	NA	Stage I	T1	10.92328767	0
TCGA-BP-5184-01A	male	Alive	54.09863014	M0	NA	Stage I	T1	3.104109589	0
TCGA-A3-3326-01A	male	Alive	47.35616438	M0	NA	Stage I	T1	3.115068493	0
TCGA-DV-5568-01A	male	Alive	26.61369863	M0	NA	Stage I	T1	1.01369863	0
TCGA-CJ-6027-01A	male	Dead	77.69589041	M0	NA	Stage I	T1	9.904109589	1
TCGA-BP-4763-01A	female	Dead	79.8630137	M0	NA	Stage I	T1	3.479452055	1
TCGA-CJ-4908-01A	male	Alive	38.97534247	M0	NA	Stage I	T1	4.194520548	0
TCGA-DV-5574-01A	male	Alive	37.03287671	M0	NA	Stage I	T1	5.523287671	0
TCGA-DV-5573-01A	male	Alive	41.81917808	M0	NA	Stage I	T1	3.095890411	0
TCGA-AK-3461-01A	male	Alive	72.50410959	M0	NA	Stage I	T1	6.073972603	0
TCGA-CW-5588-01A	female	Alive	78.66849315	M0	NA	Stage I	T1	5.526027397	0
TCGA-BP-4965-01A	male	Alive	46.55342466	M0	NA	Stage I	T1	5.126027397	0
TCGA-CZ-4853-01A	male	Alive	82.71506849	M0	NA	Stage I	T1	2.120547945	0
TCGA-CJ-4889-01A	female	Alive	63.15342466	M0	NA	Stage I	T1	5.331506849	0
TCGA-B2-4099-01A	male	Alive	83.16438356	M0	NA	Stage I	T1	2.663013699	0
TCGA-A3-3325-01A	male	Dead	52.4	M0	NA	Stage I	T1	3.205479452	1
TCGA-BP-4994-01A	male	Alive	54.64657534	M0	NA	Stage I	T1	3.583561644	0
TCGA-BP-5185-01A	male	Alive	56.08219178	M0	NA	Stage I	T1	3.101369863	0
TCGA-BP-5196-01A	male	Alive	54.02465753	M0	NA	Stage I	T1	2.789041096	0
TCGA-BP-4998-01A	male	Alive	49.30684932	M0	NA	Stage I	T1	2.553424658	0
TCGA-BP-4789-01A	male	Alive	48.05479452	M0	NA	Stage I	T1	4.079452055	0
TCGA-BP-4969-01A	female	Alive	63.60547945	M0	NA	Stage I	T1	4.915068493	0
TCGA-BP-4777-01A	male	Alive	46.93972603	M0	NA	Stage I	T1	4.742465753	0
TCGA-BP-5170-01A	male	Alive	55.42191781	M0	NA	Stage I	T1	6.608219178	0
TCGA-BP-5176-01A	female	Dead	78.70410959	M0	NA	Stage I	T1	4.356164384	1
TCGA-CW-5583-01A	female	Alive	51.13972603	M0	NA	Stage I	T1	6.819178082	0
TCGA-BP-4999-01A	male	Alive	56.21369863	M0	NA	Stage I	T1	3.468493151	0
TCGA-AK-3460-01A	male	Alive	58.30410959	M0	NA	Stage I	T1	6.871232877	0
TCGA-DV-5565-01A	male	Alive	59.29315068	M0	NA	Stage I	T1	3.64109589	0
TCGA-BP-4766-01A	female	Alive	43.28493151	M0	NA	Stage I	T1	4.005479452	0
TCGA-BP-5008-01A	male	Alive	46.59726027	M0	NA	Stage I	T1	2.934246575	0
TCGA-BP-5187-01A	male	Alive	54.79178082	M0	NA	Stage I	T1	1.112328767	0
TCGA-BP-4349-01A	female	Alive	68.09041096	M0	NA	Stage I	T1	1.019178082	0
TCGA-BP-5177-01A	female	Alive	46.97808219	M0	NA	Stage I	T1	0.802739726	0
TCGA-BP-4784-01A	female	Alive	67.40547945	M0	NA	Stage I	T1	5.079452055	0
TCGA-BP-4790-01A	male	Dead	76.92054795	M0	NA	Stage I	T1	3.043835616	1
TCGA-BP-4760-01A	male	Alive	69.22739726	M0	NA	Stage I	T1	6.468493151	0
TCGA-DV-5576-01A	female	Dead	55.64383562	M0	NA	Stage I	T1	1.991780822	1
TCGA-BP-5174-01A	female	Alive	45.73424658	M0	NA	Stage I	T1	6.183561644	0
TCGA-AK-3440-01A	male	Alive	58.45753425	M0	NA	Stage I	T1	7.849315068	0
TCGA-CZ-4865-01A	female	Dead	70.43561644	M0	NA	Stage I	T1	0.454794521	1
TCGA-B2-5636-01A	male	Alive	79.18082192	M0	NA	Stage I	T1	2.517808219	0
TCGA-BP-5180-01A	male	Alive	53.18630137	M0	NA	Stage I	T1	6.2	0
TCGA-BP-5175-01A	male	Alive	60.13424658	M0	NA	Stage I	T1	2.553424658	0
TCGA-BP-4775-01A	female	Alive	55.80547945	M0	NA	Stage I	T1	5.049315068	0
TCGA-BP-5194-01A	male	Alive	39.86575342	M0	NA	Stage I	T1	1.117808219	0
TCGA-CZ-5982-01A	female	Alive	59.15616438	M0	NA	Stage I	T1	6.682191781	0
TCGA-BP-5192-01A	male	Alive	59.97534247	M0	NA	Stage I	T1	1.956164384	0
TCGA-BP-4776-01A	male	Alive	52.44657534	M0	NA	Stage I	T1	1.126027397	0
TCGA-BP-4976-01A	male	Alive	77.75342466	M0	NA	Stage I	T1	4.471232877	0
TCGA-DV-5566-01A	female	Alive	67.71780822	M0	NA	Stage I	T1	3.830136986	0
TCGA-BP-4801-01A	male	Alive	57.05479452	M0	NA	Stage I	T1	3.079452055	0
TCGA-CJ-4905-01A	female	Alive	62.64109589	M0	NA	Stage I	T1	4.098630137	0
TCGA-BP-4991-01A	male	Alive	54.07945205	M0	NA	Stage I	T1	3.871232877	0
TCGA-BP-5173-01A	male	Dead	75.16712329	M0	NA	Stage I	T1	0.169863014	1
TCGA-CW-5589-01A	male	Alive	52.90958904	M0	NA	Stage I	T1	6.515068493	0
TCGA-BP-4807-01A	male	Alive	42.08219178	M0	NA	Stage I	T1	0.578082192	0
TCGA-DV-5575-01A	female	Alive	52.11506849	M0	NA	Stage I	T1	4.736986301	0
TCGA-DV-5569-01A	female	Alive	29.30958904	M0	NA	Stage I	T1	0.97260274	0
TCGA-BP-5195-01A	male	Alive	75.47123288	M0	NA	Stage I	T1	2.052054795	0
TCGA-DV-5567-01A	female	Alive	40.11506849	M0	NA	Stage I	T1	5.490410959	0
TCGA-BP-4774-01A	female	Alive	57.06027397	M0	NA	Stage I	T1	5.164383562	0
TCGA-BP-5190-01A	male	Alive	61.05479452	M0	NA	Stage I	T1	2.769863014	0
TCGA-AS-3777-01A	male	Alive	63.12054795	M0	NA	Stage I	T1	3.391780822	0
TCGA-CW-6093-01A	male	Alive	73.72328767	M0	NA	Stage I	T1	8.619178082	0
TCGA-A3-3322-01A	male	Alive	51.38082192	M0	NA	Stage I	T1	4.049315068	0
TCGA-CJ-5672-01A	male	Dead	84.65753425	M0	NA	Stage I	T1	5.402739726	1
TCGA-BP-4781-01A	male	Alive	78.63287671	M0	NA	Stage I	T1	5.698630137	0
TCGA-BP-4762-01A	male	Dead	42.07671233	M0	NA	Stage I	T1	3.679452055	1
TCGA-BP-4961-01A	male	Alive	47.35342466	M0	NA	Stage I	T1	5.301369863	0
TCGA-BP-4759-01A	male	Alive	50.8739726	M0	NA	Stage I	T1	6.498630137	0
TCGA-BP-4344-01A	female	Alive	75.50958904	M0	NA	Stage I	T1	4.564383562	0
TCGA-BP-4993-01A	male	Alive	58.64931507	M0	NA	Stage I	T1	0.484931507	0
TCGA-CJ-4886-01A	female	Alive	43.00821918	M0	NA	Stage I	T1	5.347945205	0
TCGA-B2-5635-01A	male	Alive	74.4739726	M0	NA	Stage I	T1	2.068493151	0
TCGA-BP-5004-01A	male	Alive	53.10410959	M0	NA	Stage I	T1	3.084931507	0
TCGA-BP-4765-01A	male	Alive	43.3260274	M0	NA	Stage I	T1	5.983561644	0
TCGA-BP-4782-01A	female	Alive	55.0739726	M0	NA	Stage I	T1	0.969863014	0
TCGA-BP-4986-01A	male	Alive	75.64931507	M0	N0	Stage I	T1	2.150684932	0
TCGA-B8-4619-01A	male	Alive	58.09863014	M0	N0	Stage I	T1	1.432876712	0
TCGA-BP-4768-01A	female	Alive	72.53150685	M0	N0	Stage I	T1	1.095890411	0
TCGA-A3-3387-01A	male	Alive	49.09589041	M0	N0	Stage I	T1	1.690410959	0
TCGA-B0-5083-01A	male	Dead	63.10684932	M0	N0	Stage I	T1	2.863013699	1
TCGA-A3-3376-01A	male	Dead	51.92876712	M0	N0	Stage I	T1	4.646575342	1
TCGA-B0-4945-01A	female	Dead	75.40547945	M0	N0	Stage I	T1	5.876712329	1
TCGA-CJ-6030-01A	male	Dead	66.01643836	M0	N0	Stage I	T1	6.298630137	1
TCGA-B0-4834-01A	male	Dead	49.92876712	M0	N0	Stage I	T1	5.726027397	1
TCGA-B0-5691-01A	female	Alive	66.08219178	M0	N0	Stage I	T1	9.4	0
TCGA-B0-5106-01A	male	Dead	64.51232877	M0	N0	Stage I	T1	4.378082192	1
TCGA-A3-3359-01A	female	Alive	82.92876712	M0	N0	Stage I	T1	6.860273973	0
TCGA-BP-4795-01A	female	Alive	74.41643836	M0	N0	Stage I	T1	1.698630137	0
TCGA-A3-3362-01A	female	Alive	60.24109589	M0	N0	Stage I	T1	4.271232877	0
TCGA-AK-3450-01A	female	Alive	85.92876712	M0	N0	Stage I	T1	4.131506849	0
TCGA-B0-5697-01A	male	Alive	50.64657534	M0	N0	Stage I	T1	7.205479452	0
TCGA-B0-5110-01A	female	Alive	71.16712329	M0	N0	Stage I	T1	5.504109589	0
TCGA-AK-3427-01A	male	Alive	65.9369863	M0	N0	Stage I	T1	9.816438356	0
TCGA-B0-5120-01A	female	Alive	72.76438356	M0	N0	Stage I	T1	3.202739726	0
TCGA-B2-5641-01A	male	Alive	79.32328767	M0	N0	Stage I	T1	1.797260274	0
TCGA-BP-5006-01A	male	Alive	61.16164384	M0	N0	Stage I	T1	2.301369863	0
TCGA-BP-5186-01A	female	Alive	50.26849315	M0	N0	Stage I	T1	1.898630137	0
TCGA-B8-4148-01A	female	Alive	63.18356164	M0	N0	Stage I	T1	4.164383562	0
TCGA-B8-5165-01A	male	Alive	43.55616438	M0	N0	Stage I	T1	2.019178082	0
TCGA-BP-4964-01A	female	Alive	55.02465753	M0	N0	Stage I	T1	5.101369863	0
TCGA-B0-5700-01A	male	Alive	77.21643836	M0	N0	Stage I	T1	4.904109589	0
TCGA-B8-5159-01A	female	Alive	61.53972603	M0	N0	Stage I	T1	1.978082192	0
TCGA-B0-5077-01A	male	Dead	77.82191781	M0	N0	Stage I	T1	3.608219178	1
TCGA-A3-3358-01A	female	Alive	57.77260274	M0	N0	Stage I	T1	3.580821918	0
TCGA-B0-5707-01A	female	Alive	39.99452055	M0	N0	Stage I	T1	10.25753425	0
TCGA-B0-4823-01A	male	Dead	88.46575342	M0	N0	Stage I	T1	1.243835616	1
TCGA-A3-3385-01A	female	Alive	46.88767123	M0	N0	Stage I	T1	5.460273973	0
TCGA-B0-4824-01A	female	Dead	49.67671233	M0	N0	Stage I	T1	4.539726027	1
TCGA-B8-4154-01A	female	Alive	73.64931507	M0	N0	Stage I	T1	3.780821918	0
TCGA-BP-4331-01A	male	Dead	52.11506849	M0	N0	Stage I	T1	6.723287671	1
TCGA-3Z-A93Z-01A	male	Alive	69.05479452	M0	N0	Stage I	T1	1.054794521	0
TCGA-B8-5545-01A	male	Alive	42.1260274	M0	N0	Stage I	T1	4.178082192	0
TCGA-BP-5182-01A	male	Alive	56.43013699	M0	N0	Stage I	T1	3.191780822	0
TCGA-BP-4970-01A	male	Alive	44.46027397	M0	N1	Stage III	T1	1.18630137	0
TCGA-B0-5092-01A	female	Dead	53.72876712	M1	N0	Stage IV	T1	1.257534247	1
TCGA-B8-A8YJ-01A	female	Alive	60.25753425	NA	NA	Stage I	T1	1.180821918	0
TCGA-B8-A54I-01A	male	Alive	48.55342466	NA	NA	Stage I	T1	0.410958904	0
TCGA-G6-A8L8-01A	female	Dead	62.05205479	NA	NA	Stage I	T1	2.989041096	1
TCGA-6D-AA2E-01A	female	Alive	68.6109589	NA	NA	Stage I	T1	0.991780822	0
TCGA-B8-A54E-01A	female	Alive	62.73972603	NA	NA	Stage I	T1	2.490410959	0
TCGA-DV-A4W0-01A	male	Alive	55.07123288	NA	NA	Stage I	T1	6.767123288	0
TCGA-A3-A6NL-01A	female	Alive	49.18356164	NA	NA	Stage I	T1	1.887671233	0
TCGA-BP-4977-01A	male	Alive	57.39726027	M0	NA	Stage I	T1	1.243835616	0
TCGA-CZ-4862-01A	male	Alive	46.78630137	M0	NA	Stage I	T1	8.961643836	0
TCGA-CJ-4634-01A	female	Alive	60.69863014	M0	NA	Stage I	T1	9.583561644	0
TCGA-A3-3346-01A	male	Dead	68.81643836	M0	NA	Stage I	T1	0.375342466	1
TCGA-CJ-6031-01A	male	Alive	54.53424658	M0	NA	Stage I	T1	5.221917808	0
TCGA-BP-4804-01A	male	Alive	59.5260274	M0	NA	Stage I	T1	3.997260274	0
TCGA-CJ-4903-01A	male	Alive	50.71232877	M0	NA	Stage I	T1	4.273972603	0
TCGA-CW-6090-01A	male	Alive	68.24383562	M0	NA	Stage I	T1	6.991780822	0
TCGA-BP-4975-01A	male	Alive	40.30136986	M0	NA	Stage I	T1	3.926027397	0
TCGA-B2-4102-01A	male	Alive	61.62191781	M0	NA	Stage I	T1	2.608219178	0
TCGA-BP-4992-01A	male	Alive	66.95342466	M0	NA	Stage I	T1	1.37260274	0
TCGA-CJ-5683-01A	male	Alive	78.75342466	M0	NA	Stage I	T1	5.175342466	0
TCGA-BP-4963-01A	male	Alive	64.03561644	M0	NA	Stage I	T1	5.024657534	0
TCGA-AK-3465-01A	female	Alive	71.86849315	M0	NA	Stage I	T1	1.010958904	0
TCGA-AK-3454-01A	male	Alive	84.55342466	M0	NA	Stage I	T1	2.394520548	0
TCGA-A3-3382-01A	male	Alive	69.06027397	M0	NA	Stage I	T1	1.57260274	0
TCGA-B0-5117-01A	male	Alive	40.03287671	M0	NA	Stage I	T1	4.405479452	0
TCGA-B2-3924-01A	male	Alive	73.55068493	M0	NA	Stage I	T1	2.991780822	0
TCGA-CJ-4920-01A	female	Dead	64.8109589	M0	NA	Stage I	T1	0.380821918	1
TCGA-CW-5581-01A	male	Alive	44.36986301	M0	NA	Stage I	T1	7.668493151	0
TCGA-BP-4161-01A	male	Alive	74.29863014	M0	NA	Stage I	T1	7.523287671	0
TCGA-B0-5690-01A	female	Alive	53.93150685	M0	NA	Stage I	T1	9.293150685	0
TCGA-CJ-4899-01A	male	Alive	42.84109589	M0	NA	Stage I	T1	4.18630137	0
TCGA-BP-5001-01A	female	Alive	43.44657534	M0	NA	Stage I	T1	3.224657534	0
TCGA-BP-4982-01A	male	Alive	42.33150685	M0	NA	Stage I	T1	2.778082192	0
TCGA-CJ-4893-01A	female	Alive	76.39726027	M0	NA	Stage I	T1	2.054794521	0
TCGA-BP-4176-01A	male	Alive	64.68219178	M0	NA	Stage I	T1	5.356164384	0
TCGA-BP-5181-01A	female	Alive	58.94246575	M0	NA	Stage I	T1	4.095890411	0
TCGA-B0-5812-01A	male	Alive	53.69863014	M0	NA	Stage I	T1	10.50410959	0
TCGA-A3-3319-01A	male	Alive	70.40821918	M0	NA	Stage I	T1	3.095890411	0
TCGA-B0-5693-01A	female	Alive	47.06027397	M0	NA	Stage I	T1	11.16164384	0
TCGA-A3-3324-01A	male	Alive	51.62465753	M0	NA	Stage I	T1	3.249315068	0
TCGA-A3-3320-01A	female	Alive	52.43287671	M0	NA	Stage I	T1	4.131506849	0
TCGA-CJ-4635-01A	male	Alive	48.2739726	M0	NA	Stage I	T1	3.879452055	0
TCGA-BP-5000-01A	male	Alive	40.73424658	M0	NA	Stage I	T1	1.542465753	0
TCGA-A3-3323-01A	male	Alive	53.30410959	M0	NA	Stage I	T1	3.030136986	0
TCGA-B2-4098-01A	female	Dead	72.89315068	M0	NA	Stage I	T1	0.139726027	1
TCGA-EU-5906-01A	male	Alive	55.46849315	M0	NA	Stage I	T1	0.564383562	0
TCGA-BP-5189-01A	male	Dead	60.70136986	M0	NA	Stage I	T1	2.252054795	1
TCGA-CJ-5686-01A	female	Alive	59.82465753	M0	NA	Stage I	T1	5.583561644	0
TCGA-BP-4959-01A	male	Alive	49.22739726	M0	NA	Stage I	T1	7.287671233	0
TCGA-AK-3458-01A	male	Alive	48.10136986	M0	NA	Stage I	T1	3.2	0
TCGA-BP-4987-01A	female	Alive	41.20821918	M0	NA	Stage I	T1	3.079452055	0
TCGA-BP-5009-01A	male	Dead	52.19726027	M0	NA	Stage I	T1	2.991780822	1
TCGA-AK-3434-01A	male	Alive	72.57534247	M0	NA	Stage I	T1	5.717808219	0
TCGA-G6-A8L7-01A	female	Alive	81.87123288	NA	N0	Stage I	T1	5.843835616	0
TCGA-B0-4838-01A	female	Dead	69.22739726	M0	N0	Stage I	T1	2.284931507	1
TCGA-BP-4968-01A	male	Alive	40.13972603	M0	N0	Stage I	T1	4.783561644	0
TCGA-CZ-4856-01A	female	Alive	62.14794521	M0	N0	Stage I	T1	0.049315068	0
TCGA-BP-4325-01A	female	Alive	64.62465753	M0	N0	Stage I	T1	8.120547945	0
TCGA-A3-3349-01A	female	Alive	34.05753425	M0	N0	Stage I	T1	3.794520548	0
TCGA-BP-4159-01A	male	Dead	70.34794521	M0	N0	Stage I	T1	7.126027397	1
TCGA-CJ-4872-01A	male	Alive	51.67671233	M0	N0	Stage I	T1	3.931506849	0
TCGA-B4-5836-01A	female	Alive	61.20821918	M0	N0	Stage I	T1	0.38630137	0
TCGA-BP-4162-01A	female	Alive	65.66027397	M0	N0	Stage I	T1	8.421917808	0
TCGA-B0-4837-01A	male	Dead	63.36712329	M0	N0	Stage I	T1	3.775342466	1
TCGA-B0-5121-01A	male	Alive	56.53424658	M0	N0	Stage I	T1	4.068493151	0
TCGA-A3-3367-01A	male	Alive	72.57260274	M0	N0	Stage I	T1	6.219178082	0
TCGA-CZ-5988-01A	male	Alive	38.71506849	M0	N0	Stage I	T1	1.898630137	0
TCGA-B0-5695-01A	female	Alive	61.15068493	M0	N0	Stage I	T1	5.890410959	0
TCGA-BP-5169-01A	male	Alive	70.17808219	M0	N0	Stage I	T1	0.528767123	0
TCGA-B0-5710-01A	male	Alive	57.99452055	M0	N0	Stage I	T1	6.657534247	0
TCGA-A3-3313-01A	male	Dead	59.05753425	M0	N0	Stage I	T1	2.01369863	1
TCGA-CW-6088-01A	male	Alive	60.32876712	M0	N0	Stage I	T1	8.82739726	0
TCGA-B8-5546-01A	female	Alive	38.66575342	M0	N0	Stage I	T1	1.383561644	0
TCGA-A3-3370-01A	female	Alive	48.27671233	M0	N0	Stage I	T1	6.230136986	0
TCGA-A3-3373-01A	female	Alive	54.69589041	M0	N0	Stage I	T1	4.44109589	0
TCGA-B0-4833-01A	female	Dead	82.71232877	M0	N0	Stage I	T1	6.536986301	1
TCGA-CJ-4874-01A	female	Alive	73.31780822	M0	N0	Stage I	T1	6.254794521	0
TCGA-CJ-4892-01A	female	Alive	65.10684932	M0	N0	Stage I	T1	4.167123288	0
TCGA-BP-4995-01A	male	Alive	68.08219178	M0	N0	Stage I	T1	3.756164384	0
TCGA-B0-5698-01A	male	Alive	77.91232877	M0	N0	Stage I	T1	9.947945205	0
TCGA-BP-4326-01A	female	Dead	53.08493151	M0	N0	Stage I	T1	4.452054795	1
TCGA-B0-5088-01A	male	Dead	53.90958904	M0	N0	Stage I	T1	1.542465753	1
TCGA-A3-3329-01A	male	Alive	75.75342466	M0	N0	Stage I	T1	4.449315068	0
TCGA-B0-5119-01A	female	Alive	61.9369863	M0	N0	Stage I	T1	4.252054795	0
TCGA-BP-4756-01A	female	Alive	63.01643836	M0	N0	Stage I	T1	1.024657534	0
TCGA-CZ-5984-01A	male	Alive	51.43835616	M0	N0	Stage I	T1	5.663013699	0
TCGA-BP-4165-01A	female	Alive	64.89041096	M0	N0	Stage I	T1	8.320547945	0
TCGA-B0-4839-01A	female	Dead	80.49315068	M0	N0	Stage I	T1	4.490410959	1
TCGA-A3-3306-01A	male	Alive	67.31232877	M0	N0	Stage I	T1	3.068493151	0
TCGA-B8-5553-01A	female	Alive	67.75068493	M0	N0	Stage I	T1	1.191780822	0
TCGA-A3-3374-01A	female	Alive	51.75342466	M0	N0	Stage I	T1	3.6	0
TCGA-BP-4338-01A	male	Alive	43.5369863	M0	N0	Stage I	T1	7.832876712	0
TCGA-B0-5702-01A	male	Alive	71.74246575	M0	N0	Stage I	T1	5.950684932	0
TCGA-B8-4621-01A	male	Alive	63.49589041	M0	N0	Stage I	T1	2.15890411	0
TCGA-BP-4170-01A	female	Dead	72.86575342	M0	N0	Stage I	T1	6.419178082	1
TCGA-CZ-4854-01A	male	Dead	68.15342466	M0	N0	Stage I	T1	3.846575342	1
TCGA-BP-4340-01A	female	Dead	70.55342466	M0	N0	Stage I	T1	1.539726027	1
TCGA-B0-5399-01A	male	Alive	46.97260274	M0	N0	Stage I	T1	3.865753425	0
TCGA-B8-5549-01A	male	Alive	53.59178082	M0	N0	Stage I	T1	0.531506849	0
TCGA-BP-4158-01A	male	Alive	69.06849315	M0	N0	Stage I	T1	9.252054795	0
TCGA-B2-5633-01A	male	Alive	56.14520548	M0	N0	Stage I	T1	2.638356164	0
TCGA-B0-5703-01A	male	Alive	73.69041096	M0	N0	Stage I	T1	6.153424658	0
TCGA-B8-5551-01A	female	Alive	65.68767123	M0	N0	Stage I	T1	0.043835616	0
TCGA-A3-3328-01A	male	Alive	79.91232877	M0	N0	Stage I	T1	3.794520548	0
TCGA-A3-3347-01A	female	Dead	76.61917808	M0	N1	Stage III	T1	4.410958904	1
TCGA-CZ-5462-01A	male	Dead	83.99726027	M1	NA	Stage IV	T1	0.852054795	1
TCGA-CZ-5461-01A	male	Dead	52.1369863	M1	NA	Stage IV	T1	0.904109589	1
TCGA-G6-A5PC-01A	female	Dead	54.8739726	M1	N0	Stage IV	T1	0.663013699	1
TCGA-BP-4962-01A	male	Alive	58.23287671	M0	NA	Stage II	T2	4.890410959	0
TCGA-CJ-6032-01A	female	Alive	63.8630137	M0	NA	Stage II	T2	9.969863014	0
TCGA-CZ-4858-01A	male	Dead	39.29589041	M0	NA	Stage II	T2	5.767123288	1
TCGA-CZ-5453-01A	male	Dead	67.50684932	M0	NA	Stage II	T2	6.62739726	1
TCGA-AK-3447-01A	male	Alive	84.04383562	M0	NA	Stage II	T2	3.334246575	0
TCGA-B0-4818-01A	female	Dead	68.09041096	M0	NA	Stage II	T2	1.397260274	1
TCGA-CZ-4861-01A	male	Dead	63.15890411	M0	NA	Stage II	T2	1.221917808	1
TCGA-CZ-5463-01A	male	Alive	76.46849315	M0	NA	Stage II	T2	1.81369863	0
TCGA-BP-5200-01A	male	Alive	44.37534247	M0	NA	Stage II	T2	2.912328767	0
TCGA-AK-3431-01A	female	Dead	62.60821918	M0	NA	Stage II	T2	6.139726027	1
TCGA-AK-3453-01A	female	Alive	58.27671233	M0	NA	Stage II	T2	6.934246575	0
TCGA-CJ-4912-01A	male	Alive	61.98082192	M0	NA	Stage II	T2	4.539726027	0
TCGA-A3-3316-01A	male	Alive	57.34520548	M0	NA	Stage II	T2	4.090410959	0
TCGA-B0-4822-01A	male	Dead	78.83287671	M0	NA	Stage II	T2	3.043835616	1
TCGA-B2-3923-01A	male	Alive	59.70684932	M0	NA	Stage II	T2	2.717808219	0
TCGA-BP-4342-01A	male	Dead	79.53972603	M0	N0	Stage II	T2	6.180821918	1
TCGA-BP-5007-01A	male	Alive	46.00821918	M0	N0	Stage II	T2	3.123287671	0
TCGA-B0-4816-01A	male	Dead	49.67945205	M0	N0	Stage II	T2	3.756164384	1
TCGA-B4-5844-01A	female	Alive	61.39452055	M0	N0	Stage II	T2	0.019178082	0
TCGA-CZ-4864-01A	male	Dead	86.45753425	M0	N0	Stage II	T2	3.602739726	1
TCGA-AK-3456-01A	male	Alive	48.82465753	M0	N0	Stage II	T2	3.131506849	0
TCGA-CZ-5456-01A	male	Alive	57.98356164	M0	N0	Stage II	T2	6.635616438	0
TCGA-BP-4173-01A	male	Alive	47.80547945	M0	N0	Stage II	T2	5.18630137	0
TCGA-BP-4174-01A	male	Alive	49.4630137	M0	N0	Stage II	T2	5.147945205	0
TCGA-CZ-5985-01A	male	Alive	58.19726027	M0	N0	Stage II	T2	5.471232877	0
TCGA-CZ-5989-01A	male	Alive	60.73972603	M0	N0	Stage II	T2	5.219178082	0
TCGA-CZ-5451-01A	male	Alive	74.82739726	M0	N0	Stage II	T2	5.284931507	0
TCGA-BP-5199-01A	male	Alive	58.23561644	M0	N0	Stage II	T2	3.712328767	0
TCGA-CZ-5452-01A	male	Alive	69.82465753	M0	N0	Stage II	T2	4.901369863	0
TCGA-A3-3363-01A	male	Alive	50.94794521	M0	N0	Stage II	T2	0.873972603	0
TCGA-BP-4327-01A	female	Dead	75.49589041	M0	N0	Stage II	T2	0.298630137	1
TCGA-CZ-5469-01A	male	Dead	41.75890411	M0	N0	Stage II	T2	2.591780822	1
TCGA-AK-3433-01A	female	Alive	48.91232877	M0	N0	Stage II	T2	9.339726027	0
TCGA-AK-3429-01A	female	Alive	54.38082192	M0	N0	Stage II	T2	9.117808219	0
TCGA-CZ-5470-01A	female	Alive	72.58630137	M0	N0	Stage II	T2	1.057534247	0
TCGA-A3-3357-01A	male	Alive	62.53424658	M0	N0	Stage II	T2	7.364383562	0
TCGA-B0-4852-01A	female	Dead	78.22465753	M0	N0	Stage II	T2	3.071232877	1
TCGA-A3-3317-01A	male	Alive	67.95342466	M0	N0	Stage II	T2	4.084931507	0
TCGA-AK-3451-01A	male	Alive	48.92876712	M0	N0	Stage II	T2	7.857534247	0
TCGA-BP-4169-01A	female	Dead	76.10410959	M0	N0	Stage II	T2	1.920547945	1
TCGA-B0-5706-01A	male	Alive	45.04657534	M0	N0	Stage II	T2	8.780821918	0
TCGA-CJ-4639-01A	female	Alive	49.49589041	M0	N0	Stage II	T2	8.846575342	0
TCGA-AK-3443-01A	male	Alive	45.41917808	M0	N0	Stage II	T2	3.898630137	0
TCGA-BP-4960-01A	male	Alive	46.84657534	M0	N0	Stage II	T2	5.950684932	0
TCGA-A3-3343-01A	male	Alive	79.26027397	M0	N0	Stage II	T2	2.589041096	0
TCGA-CJ-4869-01A	male	Alive	49.10410959	M0	N1	Stage III	T2	6.997260274	0
TCGA-B0-4828-01A	male	Dead	79.30958904	M1	NA	Stage IV	T2	0.84109589	1
TCGA-B0-4841-01A	male	Dead	63.27945205	M1	NA	Stage IV	T2	0.55890411	1
TCGA-B0-4691-01A	male	Dead	55.27671233	M1	N0	Stage IV	T2	0.380821918	1
TCGA-AK-3436-01A	male	Alive	40.6630137	M1	N0	Stage IV	T2	9.126027397	0
TCGA-B0-5712-01A	female	Alive	68.46027397	M1	N0	Stage IV	T2	7.457534247	0
TCGA-CZ-5454-01A	male	Dead	63.24109589	M1	N0	Stage IV	T2	1.978082192	1
TCGA-B0-5115-01A	male	Alive	43.65753425	M1	N0	Stage IV	T2	4.394520548	0
TCGA-B0-5107-01A	female	Dead	65.55890411	M1	N0	Stage IV	T2	2.539726027	1
TCGA-B8-A54J-01A	male	Alive	60.46849315	NA	NA	Stage II	T2	1.446575342	0
TCGA-MM-A564-01A	male	Alive	68.2630137	NA	NA	Stage II	T2	1.663013699	0
TCGA-B2-4101-01A	male	Alive	52.21643836	M0	NA	Stage II	T2	1.775342466	0
TCGA-B2-A4SR-01A	male	Alive	62.01917808	M0	NA	Stage II	T2	1.389041096	0
TCGA-CJ-5675-01A	male	Alive	70.18356164	M0	NA	Stage II	T2	10.78356164	0
TCGA-B8-5162-01A	male	Alive	63.03561644	M0	NA	Stage II	T2	0.098630137	0
TCGA-B8-A54H-01A	female	Alive	69.15890411	NA	N0	Stage II	T2	0.701369863	0
TCGA-A3-3351-01A	male	Alive	42.63561644	M0	N0	Stage II	T2	2.493150685	0
TCGA-A3-3335-01A	male	Alive	41.78082192	M0	N0	Stage II	T2	5.167123288	0
TCGA-G6-A8L6-01A	male	Dead	55.63287671	NA	NA	Stage IV	T2	0.857534247	1
TCGA-CJ-4876-01A	male	Alive	57.51506849	M0	N0	Stage II	T2	5.356164384	0
TCGA-CJ-4643-01A	female	Alive	67.06027397	M0	N0	Stage II	T2	4.912328767	0
TCGA-CJ-4637-01A	female	Dead	52.33150685	M1	NA	Stage IV	T2	6.101369863	1
TCGA-CJ-5678-01A	male	Dead	62.86027397	M1	N0	Stage IV	T2	1.57260274	1
TCGA-MM-A563-01A	male	Alive	41.19726027	NA	NA	NA	T3	1.619178082	0
TCGA-B4-5838-01A	male	Alive	52.71780822	M0	N1	NA	T3	0.454794521	0
TCGA-A3-3372-01A	male	Alive	64.46027397	M0	NA	Stage III	T3	2.01369863	0
TCGA-B2-5639-01A	male	Dead	46.69863014	M1	NA	Stage IV	T3	2.747945205	1
TCGA-B4-5377-01A	female	Alive	68.80821918	M1	N0	Stage IV	T3	1	0
TCGA-A3-A8OW-01A	male	Alive	37.11232877	NA	NA	Stage III	T3	0.884931507	0
TCGA-B8-A54D-01A	male	Alive	69.66849315	NA	NA	Stage III	T3	2.273972603	0
TCGA-BP-4167-01A	male	Alive	60.00273973	M0	NA	Stage III	T3	7.446575342	0
TCGA-CW-6097-01A	male	Dead	32.05753425	M0	NA	Stage III	T3	1.564383562	1
TCGA-B0-5709-01A	female	Alive	62.58356164	M0	NA	Stage III	T3	10.88767123	0
TCGA-CJ-4881-01A	male	Alive	41.63561644	M0	NA	Stage III	T3	5.517808219	0
TCGA-EU-5907-01A	male	Alive	81.81643836	M0	NA	Stage III	T3	0.347945205	0
TCGA-CJ-4878-01A	female	Alive	71.84657534	M0	NA	Stage III	T3	5.989041096	0
TCGA-BP-4341-01A	male	Dead	67.74520548	M0	NA	Stage III	T3	4.353424658	1
TCGA-CZ-5458-01A	male	Alive	43.26027397	M0	NA	Stage III	T3	7.64109589	0
TCGA-B0-4849-01A	male	Dead	51.62465753	M0	NA	Stage III	T3	0.189041096	1
TCGA-B0-4706-01A	male	Dead	61.18082192	M0	NA	Stage III	T3	0.178082192	1
TCGA-CJ-4916-01A	female	Alive	69.78082192	M0	NA	Stage III	T3	3.761643836	0
TCGA-CJ-4897-01A	female	Alive	79.79178082	M0	NA	Stage III	T3	9.153424658	0
TCGA-CJ-4902-01A	male	Alive	61.43561644	M0	NA	Stage III	T3	4.164383562	0
TCGA-CJ-4882-01A	male	Alive	57.7369863	M0	NA	Stage III	T3	5.15890411	0
TCGA-AK-3445-01A	male	Alive	69.84657534	M0	NA	Stage III	T3	6.553424658	0
TCGA-BP-4972-01A	female	Alive	43.93972603	M0	NA	Stage III	T3	4.115068493	0
TCGA-BP-4355-01A	female	Dead	59.29315068	M0	NA	Stage III	T3	2.610958904	1
TCGA-BP-4983-01A	female	Alive	67.28219178	M0	NA	Stage III	T3	3.871232877	0
TCGA-B0-4707-01A	male	Dead	63.89589041	M0	NA	Stage III	T3	1.643835616	1
TCGA-BP-5202-01A	male	Alive	75.49589041	M0	NA	Stage III	T3	0.079452055	0
TCGA-BP-4164-01A	female	Dead	51.77534247	M0	NA	Stage III	T3	2.717808219	1
TCGA-B0-4815-01A	male	Dead	65.40547945	M0	NA	Stage III	T3	4.350684932	1
TCGA-BP-5183-01A	male	Alive	57.20821918	M0	NA	Stage III	T3	3.536986301	0
TCGA-B0-5100-01A	male	Dead	72.54246575	M0	NA	Stage III	T3	5.24109589	1
TCGA-CZ-5466-01A	male	Alive	67.58630137	M0	NA	Stage III	T3	1.876712329	0
TCGA-B0-4718-01A	male	Alive	57.28767123	M0	NA	Stage III	T3	4.871232877	0
TCGA-BP-4973-01A	male	Alive	47.83835616	M0	NA	Stage III	T3	3.791780822	0
TCGA-CJ-5684-01A	male	Alive	61.8109589	M0	NA	Stage III	T3	6.112328767	0
TCGA-BP-4803-01A	male	Alive	79.27123288	M0	NA	Stage III	T3	0.55890411	0
TCGA-CJ-4884-01A	female	Alive	72.53424658	M0	NA	Stage III	T3	4.819178082	0
TCGA-CZ-5457-01A	male	Alive	62.36438356	M0	NA	Stage III	T3	7.545205479	0
TCGA-BP-4981-01A	female	Dead	75.82465753	M0	NA	Stage III	T3	3.005479452	1
TCGA-CJ-4870-01A	female	Alive	58.46575342	M0	NA	Stage III	T3	4.104109589	0
TCGA-B0-4810-01A	male	Dead	47.67671233	M0	N1	Stage III	T3	1.309589041	1
TCGA-B8-5158-01A	male	Alive	56.88767123	M0	N1	Stage III	T3	3.336986301	0
TCGA-AK-3426-01A	male	Dead	37.7260274	M0	N1	Stage III	T3	2.424657534	1
TCGA-B0-5096-01A	female	Dead	72.80547945	M0	N1	Stage III	T3	0.18630137	1
TCGA-BP-4761-01A	male	Alive	57.58630137	M0	N1	Stage III	T3	0.498630137	0
TCGA-B8-4620-01A	female	Alive	70.64657534	M0	N0	Stage III	T3	2.128767123	0
TCGA-BP-5191-01A	male	Alive	80.01917808	M0	N0	Stage III	T3	2.649315068	0
TCGA-B0-5113-01A	female	Alive	69.50410959	M0	N0	Stage III	T3	3.219178082	0
TCGA-BP-4330-01A	female	Alive	60.92876712	M0	N0	Stage III	T3	5.17260274	0
TCGA-B0-4696-01A	male	Dead	58.40273973	M0	N0	Stage III	T3	2.37260274	1
TCGA-BP-4989-01A	male	Alive	58.58082192	M0	N0	Stage III	T3	0.323287671	0
TCGA-B0-5095-01A	male	Dead	81.97534247	M0	N0	Stage III	T3	0.671232877	1
TCGA-B0-4843-01A	male	Dead	57.77534247	M0	N0	Stage III	T3	0.876712329	1
TCGA-BP-4163-01A	female	Alive	60.21917808	M0	N0	Stage III	T3	7.778082192	0
TCGA-BP-5010-01A	male	Dead	63.36986301	M0	N0	Stage III	T3	2.405479452	1
TCGA-BP-4160-01A	male	Alive	67.7260274	M0	N0	Stage III	T3	7.893150685	0
TCGA-B0-5108-01A	male	Alive	54.60821918	M0	N0	Stage III	T3	4.882191781	0
TCGA-B0-4811-01A	male	Dead	48.74520548	M0	N0	Stage III	T3	3.882191781	1
TCGA-B0-5694-01A	male	Dead	71.39726027	M0	N0	Stage III	T3	1.315068493	1
TCGA-BP-4985-01A	male	Dead	72.90684932	M0	N0	Stage III	T3	2.608219178	1
TCGA-A3-3352-01A	male	Dead	NA	M0	N0	Stage III	T3	1.536986301	1
TCGA-B0-5696-01A	male	Alive	70.00547945	M0	N0	Stage III	T3	7.147945205	0
TCGA-B0-5085-01A	female	Dead	76.14520548	M0	N0	Stage III	T3	2.109589041	1
TCGA-BP-4332-01A	male	Alive	36.72328767	M0	N0	Stage III	T3	3.104109589	0
TCGA-B8-5164-01A	male	Alive	65.37808219	M0	N0	Stage III	T3	0.071232877	0
TCGA-B0-4842-01A	female	Dead	74.02465753	M0	N0	Stage III	T3	4.723287671	1
TCGA-B8-4151-01A	female	Alive	51.39726027	M0	N0	Stage III	T3	3.55890411	0
TCGA-CJ-4894-01A	male	Dead	58.96986301	M0	N0	Stage III	T3	2.304109589	1
TCGA-B0-5075-01A	female	Dead	77.2739726	M0	N0	Stage III	T3	1.745205479	1
TCGA-CJ-4873-01A	female	Alive	85.19452055	M0	N0	Stage III	T3	4.865753425	0
TCGA-B8-5163-01A	female	Alive	63.81643836	M0	N0	Stage III	T3	2.252054795	0
TCGA-BP-4334-01A	male	Dead	56.4630137	M0	N0	Stage III	T3	1.767123288	1
TCGA-BP-4329-01A	male	Dead	75.88767123	M0	N0	Stage III	T3	2.315068493	1
TCGA-B0-4710-01A	female	Alive	75.05753425	M0	N0	Stage III	T3	4.808219178	0
TCGA-B8-5550-01A	male	Alive	71.06027397	M0	N0	Stage III	T3	4.043835616	0
TCGA-BP-4967-01A	male	Alive	76.32054795	M0	N0	Stage III	T3	0.561643836	0
TCGA-BP-4971-01A	male	Alive	40.20547945	M0	N0	Stage III	T3	4.073972603	0
TCGA-BP-4351-01A	female	Alive	51.12876712	M0	N0	Stage III	T3	2.657534247	0
TCGA-B0-4693-01A	female	Dead	73.03835616	M0	N0	Stage III	T3	0.210958904	1
TCGA-CZ-5467-01A	female	Dead	86.22739726	M0	N0	Stage III	T3	0.2	1
TCGA-BP-4166-01A	male	Alive	69.31506849	M0	N0	Stage III	T3	0.035616438	0
TCGA-CJ-4636-01A	male	Alive	51.72054795	M0	N0	Stage III	T3	5.271232877	0
TCGA-CJ-4640-01A	male	Alive	49.80273973	M0	N0	Stage III	T3	9.534246575	0
TCGA-BP-4343-01A	male	Dead	64.37808219	M0	N0	Stage III	T3	5.238356164	1
TCGA-CW-5580-01A	female	Dead	73.13972603	M1	NA	Stage IV	T3	5.380821918	1
TCGA-CJ-4888-01A	male	Dead	59.45479452	M1	NA	Stage IV	T3	4.293150685	1
TCGA-CJ-6028-01A	male	Dead	58.57534247	M1	NA	Stage IV	T3	4.452054795	1
TCGA-B0-4847-01A	male	Dead	60.67671233	M1	NA	Stage IV	T3	2.17260274	1
TCGA-CJ-4641-01A	female	Dead	55.91780822	M1	NA	Stage IV	T3	4.550684932	1
TCGA-CJ-4875-01A	male	Dead	67.15068493	M1	NA	Stage IV	T3	9.736986301	1
TCGA-CJ-4871-01A	male	Alive	63.54794521	M1	NA	Stage IV	T3	6.638356164	0
TCGA-B0-4712-01A	male	Dead	76.97260274	M1	NA	Stage IV	T3	3.663013699	1
TCGA-CJ-4885-01A	male	Alive	64.2109589	M1	NA	Stage IV	T3	9.454794521	0
TCGA-B0-4845-01A	male	Dead	70.08767123	M1	NA	Stage IV	T3	5.44109589	1
TCGA-CJ-5682-01A	male	Alive	60.94246575	M1	NA	Stage IV	T3	10.23561644	0
TCGA-CJ-4887-01A	male	Dead	48.24931507	M1	NA	Stage IV	T3	2.553424658	1
TCGA-CW-5590-01A	male	Dead	51.79452055	M1	NA	Stage IV	T3	2.945205479	1
TCGA-BP-5178-01A	male	Dead	71.42465753	M1	NA	Stage IV	T3	5.238356164	1
TCGA-CJ-5680-01A	female	Dead	65.14520548	M1	NA	Stage IV	T3	2.104109589	1
TCGA-CJ-5681-01A	female	Dead	44.16712329	M1	NA	Stage IV	T3	1.512328767	1
TCGA-B0-4844-01A	male	Dead	60.87671233	M1	NA	Stage IV	T3	0.857534247	1
TCGA-CJ-5677-01A	female	Dead	54.38082192	M1	NA	Stage IV	T3	2.142465753	1
TCGA-CJ-4895-01A	male	Dead	62.71780822	M1	NA	Stage IV	T3	3.287671233	1
TCGA-B0-5084-01A	male	Dead	33.47671233	M1	N1	Stage IV	T3	0.608219178	1
TCGA-CW-6087-01A	male	Dead	61.4739726	M1	N1	Stage IV	T3	0.112328767	1
TCGA-CJ-4638-01A	female	Dead	46.87671233	M1	N1	Stage IV	T3	1.180821918	1
TCGA-B0-5080-01A	male	Dead	63.15616438	M1	N0	Stage IV	T3	0.936986301	1
TCGA-B0-4703-01A	male	Dead	51.83835616	M1	N0	Stage IV	T3	0.498630137	1
TCGA-CJ-4644-01A	female	Dead	48.99178082	M1	N0	Stage IV	T3	0.920547945	1
TCGA-B8-4143-01A	female	Dead	66.11506849	M1	N0	Stage IV	T3	1.942465753	1
TCGA-CJ-4918-01A	male	Dead	64.05205479	M1	N0	Stage IV	T3	0.254794521	1
TCGA-CJ-4868-01A	male	Dead	42.74246575	M1	N0	Stage IV	T3	1.769863014	1
TCGA-B0-4846-01A	male	Dead	52.43561644	M1	N0	Stage IV	T3	3.287671233	1
TCGA-CJ-4904-01A	female	Alive	60.37260274	M1	N0	Stage IV	T3	9.046575342	0
TCGA-B8-4622-01A	male	Alive	57.90410959	M1	N0	Stage IV	T3	4.178082192	0
TCGA-BP-4787-01A	female	Dead	59.44383562	M1	N0	Stage IV	T3	1.315068493	1
TCGA-BP-4771-01A	male	Dead	62.38630137	M1	N0	Stage IV	T3	0.443835616	1
TCGA-B0-4701-01A	female	Dead	66.3890411	M1	N0	Stage IV	T3	0.652054795	1
TCGA-BP-4335-01A	female	Dead	65.36986301	M1	N0	Stage IV	T3	1.301369863	1
TCGA-CJ-4890-01A	male	Alive	72.88767123	M1	N0	Stage IV	T3	9.64109589	0
TCGA-CZ-4857-01A	male	Dead	56.76164384	M1	N0	Stage IV	T3	3.923287671	1
TCGA-CW-5591-01A	male	Alive	56.74520548	M1	N0	Stage IV	T3	6.221917808	0
TCGA-BP-4974-01A	male	Dead	58.38356164	M1	N0	Stage IV	T3	0.578082192	1
TCGA-CJ-6033-01A	female	Dead	54.57260274	M1	N0	Stage IV	T3	0.61369863	1
TCGA-BP-4798-01A	male	Dead	74.89041096	M1	N0	NA	T3	0.915068493	1
TCGA-CJ-4907-01A	male	Alive	58.10410959	M0	NA	Stage III	T3	4.106849315	0
TCGA-CJ-5679-01A	male	Dead	73.58356164	M0	NA	Stage III	T3	1.860273973	1
TCGA-B0-4694-01A	male	Dead	72.82739726	M0	NA	Stage III	T3	0.290410959	1
TCGA-CZ-5465-01A	female	Dead	76.26849315	M0	NA	Stage III	T3	7.024657534	1
TCGA-BP-4347-01A	male	Alive	74.37260274	M0	NA	Stage III	T3	3.745205479	0
TCGA-CJ-5676-01A	male	Alive	47.04109589	M0	NA	Stage III	T3	11.14246575	0
TCGA-B0-5099-01A	female	Dead	88.66849315	M0	NA	Stage III	T3	1.328767123	1
TCGA-AK-3455-01A	female	Dead	71.83835616	M0	NA	Stage III	T3	1.871232877	1
TCGA-B0-5711-01A	male	Alive	50.53150685	M0	NA	Stage III	T3	10.92876712	0
TCGA-B0-4848-01A	male	Dead	54.49863014	M0	NA	Stage III	T3	2.419178082	1
TCGA-CJ-4901-01A	male	Alive	47.66027397	M0	NA	Stage III	T3	3.97260274	0
TCGA-B0-4813-01A	male	Dead	68.54246575	M0	NA	Stage III	T3	0.049315068	1
TCGA-CZ-5459-01A	male	Alive	63.88493151	M0	NA	Stage III	T3	4.610958904	0
TCGA-B0-4713-01A	female	Dead	76.43561644	M0	NA	Stage III	T3	0.553424658	1
TCGA-B0-5109-01A	male	Dead	69.66575342	M0	N1	Stage III	T3	1.608219178	1
TCGA-CW-5584-01A	male	Dead	74.9369863	M0	N1	Stage III	T3	0.449315068	1
TCGA-B0-5097-01A	female	Alive	59.86849315	M0	N0	Stage III	T3	1.821917808	0
TCGA-BP-4337-01A	female	Dead	76.45479452	M0	N0	Stage III	T3	0.005479452	1
TCGA-B4-5832-01A	male	Alive	65.22191781	M0	N0	Stage III	T3	0.424657534	0
TCGA-BP-5198-01A	male	Alive	72.21917808	M0	N0	Stage III	T3	1.652054795	0
TCGA-CW-5587-01A	female	Alive	62.17260274	M0	N0	Stage III	T3	6.098630137	0
TCGA-B0-4821-01A	female	Dead	68.52876712	M0	N0	Stage III	T3	3.369863014	1
TCGA-B0-5116-01A	male	Alive	53.01917808	M0	N0	Stage III	T3	3.490410959	0
TCGA-B0-5081-01A	female	Dead	80.05205479	M0	N0	Stage III	T3	0.991780822	1
TCGA-B0-5713-01A	female	Alive	75.7369863	M0	N0	Stage III	T3	7.621917808	0
TCGA-BP-4345-01A	male	Alive	62.68219178	M0	N0	Stage III	T3	4.153424658	0
TCGA-A3-3308-01A	female	Alive	77.49863014	M0	N0	Stage III	T3	0.043835616	0
TCGA-B0-5400-01A	female	Alive	59.77808219	M0	N0	Stage III	T3	4.747945205	0
TCGA-CZ-4863-01A	female	Alive	51.31506849	M0	N0	Stage III	T3	5.282191781	0
TCGA-BP-4797-01A	male	Alive	34.26849315	M0	N0	Stage III	T3	3.032876712	0
TCGA-BP-4799-01A	male	Dead	70.8	M0	N0	Stage III	T3	3.104109589	1
TCGA-AK-3428-01A	male	Alive	62.0630137	M0	N0	Stage III	T3	10.21369863	0
TCGA-BP-4346-01A	male	Dead	57.69041096	M0	N0	Stage III	T3	4.090410959	1
TCGA-B0-5692-01A	female	Alive	66.1369863	M0	N0	Stage III	T3	10.80547945	0
TCGA-B0-4827-01A	female	Dead	77.99178082	M0	N0	Stage III	T3	2.424657534	1
TCGA-B0-5701-01A	male	Alive	65.52054795	M0	N0	Stage III	T3	6.742465753	0
TCGA-A3-3307-01A	male	Alive	66.61643836	M0	N0	Stage III	T3	3.934246575	0
TCGA-CZ-5464-01A	male	Alive	69.76164384	M1	NA	Stage IV	T3	5.830136986	0
TCGA-B0-4714-01A	male	Dead	81.84383562	M1	NA	Stage IV	T3	0.271232877	1
TCGA-CZ-5455-01A	male	Dead	63.42465753	M1	NA	Stage IV	T3	1.536986301	1
TCGA-CZ-5987-01A	male	Dead	60.07671233	M1	NA	Stage IV	T3	1.219178082	1
TCGA-B0-4819-01A	female	Dead	60.87671233	M1	NA	Stage IV	T3	0.501369863	1
TCGA-CZ-5468-01A	male	Dead	84.1890411	M1	NA	Stage IV	T3	0.161643836	1
TCGA-CZ-5460-01A	male	Alive	55.86849315	M1	NA	Stage IV	T3	7.871232877	0
TCGA-B0-4697-01A	female	Dead	46.14794521	M1	NA	Stage IV	T3	1.583561644	1
TCGA-B0-4836-01A	male	Dead	61.6109589	M1	NA	Stage IV	T3	3.391780822	1
TCGA-DV-A4VX-01A	male	Dead	59.36986301	NA	N0	Stage IV	T3	4.454794521	1
TCGA-B0-5094-01A	male	Dead	62.91780822	M1	N0	Stage IV	T3	0.912328767	1
TCGA-BP-4352-01A	female	Dead	74.66575342	M1	N0	Stage IV	T3	0.942465753	1
TCGA-BP-5201-01A	male	Alive	63.35616438	M1	N0	Stage IV	T3	2.605479452	0
TCGA-CW-5585-01A	male	Alive	51.77534247	M1	N0	Stage IV	T3	7.147945205	0
TCGA-CJ-4891-01A	female	Dead	57.69589041	M0	N0	Stage III	T3	2.243835616	1
TCGA-B0-4817-01A	male	Dead	81.84383562	M0	N0	Stage III	T3	2.791780822	1
TCGA-CZ-4860-01A	male	Dead	60.5890411	M1	NA	Stage IV	T4	0.564383562	1
TCGA-B0-4700-01A	male	Dead	60.36712329	M1	NA	Stage IV	T4	5.424657534	1
TCGA-B0-4698-01A	male	Dead	75.11506849	M0	NA	Stage IV	T4	0.115068493	1
TCGA-B0-5402-01A	male	Alive	64.32054795	M0	NA	Stage IV	T4	3.534246575	0
TCGA-CJ-4900-01A	female	Dead	69.88493151	M1	N1	Stage IV	T4	4.695890411	1
TCGA-BP-4354-01A	male	Dead	41.02191781	M1	N1	Stage IV	T4	2.832876712	1
TCGA-B0-4814-01A	male	Dead	58.55890411	M1	N0	Stage IV	T4	0.460273973	1
TCGA-B0-4690-01A	male	Dead	65.71232877	M1	N0	Stage IV	T4	0.117808219	1
TCGA-B0-4688-01A	male	Dead	46.03835616	M1	N0	Stage IV	T4	0.276712329	1
TCGA-B0-4699-01A	male	Dead	74.5890411	M1	N0	Stage IV	T4	0.301369863	1
TCGA-BP-4770-01A	female	Dead	73.49041096	M0	N0	Stage IV	T4	0.901369863	1
